# Supplementary material for: Body Mass Index and the Risk of Atrial Fibrillation: A Mendelian Randomization Study
Source: Nutrients. 2022 Apr 29;14(9):1878. doi: 10.3390/nu14091878 (PMC9101688; doi:10.3390/nu14091878)
Supplement: Supplementary file 1 [file nutrients-14-01878-s001.zip]

Archive with 1 entries (1 files):
- nutrients-1695446-supplementary.pdf
